# Supplementary material for: Cross-regulation and cross-talk of conserved and accessory two-component regulatory systems orchestrate Pseudomonas copper resistance
Source: PLoS Genet. 2024 Jun 11;20(6):e1011325. doi: 10.1371/journal.pgen.1011325 (PMC11195947; doi:10.1371/journal.pgen.1011325)
Supplement: S3 Table — (XLSX) [file pgen.1011325.s009.xlsx]

## Sheet: 1D
	LB			LB + Cu
WT:: PcusR-lacZ	100.2	104.2	105	907.9	963.5	922.9
ΔcusR::PcusR-lacZ	101	106.3	100.4	363	348.6	323.7
WT:: PcusR2-lacZ	53.3	51.1	51.2	51.6	54.2	54.1
WT:: PcusR3-lacZ	33.9	33.2	33.7	30.6	30.4	28.6
WT:: PcusR4-lacZ	12.3	12.1	11.5	478	475.8	471.2
WT:: PcusR-BSmut-lacZ	92.8	92.2	95	91.9	88	89.8

## Sheet: 1E
	LB				LB + Cu
WT:: PpcoA2-lacZ	8	8.1	8	7.6	388.3	369.5	379.4	343.5
ΔcusR::PpcoA2-lacZ	7	7.2	6.8	6.5	17.5	18.3	17.4	18.5
WT:: PpcoA2-BSmut-lacZ	15.9	15	14.3	15.4	15.8	13.6	13.2	12.5
WT:: PpcoA2sh-lacZ	9.7	10.4	10.5	9.9	346.7	289.6	268.9	294.8

## Sheet: S1
	WT			WT + Cu			Ω::pcoA2 + Cu
	Mean	SEM	N	Mean	SEM	N	Mean	SEM	N
copB2	1	0.09954	3	78.0414	14.9443	3	1.02927	0.73926	3
copF	1	0.10584	3	19.3755	2.66878	3	1.14967	0.6799	3
copK	1	0.12001	3	7.85369	1.01795	3	2.04303	0.68833	3
lysR	1	0.12792	3	6.28788	0.89194	3	1.76188	0.66168	3

## Sheet: 3A
	LB				LB + Cu
WT	103.3	100.2	104.2	105	1053.3	1015	937.5	1060
ΔcusR	101	106.3	100.4	100.8	363	348.6	323.7	324.4
ΔcueR	106	95.4	109.8	101.3	1080	1201.7	1063.9	1072.7
ΔcopR	92.7	99.6	101.5	101.7	842.6	859.3	771.7	751.5
ΔcusRΔcueR	94.7	90.9	91.3	84.4	430.3	384.1	456.3	427.8
ΔcusRΔcopR	86.8	93.4	83.1	90.3	80.3	69.5	68.4	67.9
ΔcueRΔcopR	97	87.8	97.7	82	763.6	807.6	712.8	741
ΔΔΔ	90.1	84.3	84.4	80.5	77.1	68.5	65.3	65.8

## Sheet: 3B
	LB				LB + Cu
WT	8	8.1	8	7.6	388.3	369.5	379.4	343.5
ΔcusR	7	7.2	6.8	6.5	17.5	18.3	17.4	18.5
ΔcueR	7.7	8.1	7.6	7.2	376.7	357.2	338	343.5
ΔcopR	8.1	6.8	7.6	7.1	585.7	578.6	620.6	565
ΔcusRΔcueR	7.8	8.3	8.4	8	20.9	22.2	20.3	20.5
ΔcusRΔcopR	8.2	8	7.5	8	7.7	8	7.6	7.2
ΔcueRΔcopR	7.7	8.7	7.3	8.8	577.8	633	594.4	568.6
ΔΔΔ	8.5	6.8	7.2	7.2	7.6	7.3	7.2	7.8

## Sheet: 3C
	LB			LB + Cu
WT	48.6	49.1	47.4	213.3	203.9	190
ΔcusR	44.9	46	45.4	224.4	205.5	214.4
ΔcueR	46.4	50.5	44.8	36.5	39.6	41.3
ΔcopR	48.1	44.9	46.6	190.6	207.5	204.4
ΔcusRΔcueR	50.9	44.4	45.5	43.3	34.3	39.6

## Sheet: 3D
	LB				LB + Cu
WT	74.1	74.9	73.3	75.0	1845.0	1788.9	1838.9	1816.7
ΔcusR	71.8	78.2	76.3	79.5	1312.5	1235.0	1305.6	1116.7
ΔcueR	79.6	76.5	72.2	75.1	1933.3	1800.0	1887.5	1868.8
ΔcopR	72.0	71.5	74.2	69.1	62.3	63.0	61.3	60.3
ΔcusRΔcopR	75.0	80.4	76.0	77.3	58.4	61.4	56.7	63.2

## Sheet: 3E
PpcoA-lacZ
	LB			LB + Cu
WT	65.7	59.6	68.3	1652.8	1511.1	1436.4
Ω::pcoA2	62.3	54.8	60.4	687.5	653.8	617.5
PpcoA2-lacZ
	LB			LB + Cu
WT	12.5	11.0	13.5	289.4	288.9	253.1
Ω::pcoA2	41.8	50.3	43.9	126.5	111.1	133.3
PcopA-lacZ
	LB			LB + Cu
WT	65.7	59.6	68.3	274.3	236.7	276.2
Ω::pcoA2	62.3	54.8	60.4	263.8	235.2	230.4

## Sheet: S3A
LB - 1mM
Time (h)	0	0.25	0.5	0.75	1	1.25	1.5	1.75	2	2.25	2.5	2.75	3	3.25	3.5	3.75	4	4.25	4.5	4.75	5	5.25	5.5	5.75	6	6.25	6.5	6.75	7	7.25	7.5	7.75	8	8.25	8.5	8.75	9	9.25	9.5	9.75	10	10.25	10.5	10.75	11	11.25	11.5	11.75	12
WT	0.128	0.13	0.132	0.134	0.136	0.14	0.145	0.153	0.163	0.179	0.205	0.255	0.317	0.356	0.384	0.409	0.438	0.48	0.508	0.515	0.518	0.522	0.525	0.53	0.534	0.537	0.538	0.54	0.54	0.54	0.539	0.538	0.536	0.537	0.534	0.531	0.529	0.525	0.523	0.518	0.514	0.51	0.506	0.502	0.496	0.492	0.487	0.485	0.479
DcusR	0.127	0.128	0.131	0.133	0.136	0.141	0.148	0.157	0.174	0.205	0.264	0.334	0.372	0.399	0.422	0.445	0.471	0.51	0.53	0.536	0.54	0.544	0.549	0.553	0.554	0.554	0.553	0.554	0.553	0.551	0.549	0.547	0.545	0.542	0.537	0.534	0.531	0.527	0.526	0.522	0.517	0.513	0.509	0.507	0.502	0.498	0.494	0.489	0.484
DcueR	0.133	0.135	0.138	0.142	0.145	0.151	0.159	0.173	0.195	0.233	0.289	0.35	0.384	0.41	0.429	0.447	0.462	0.476	0.488	0.501	0.513	0.524	0.531	0.536	0.539	0.539	0.539	0.539	0.539	0.539	0.537	0.537	0.536	0.535	0.532	0.53	0.528	0.525	0.522	0.52	0.517	0.513	0.51	0.507	0.504	0.5	0.496	0.493	0.49
DcopR	0.133	0.134	0.136	0.139	0.142	0.147	0.155	0.166	0.187	0.218	0.269	0.336	0.376	0.403	0.417	0.433	0.45	0.466	0.486	0.517	0.532	0.536	0.541	0.545	0.549	0.553	0.557	0.561	0.563	0.566	0.568	0.572	0.574	0.577	0.579	0.58	0.58	0.577	0.575	0.571	0.568	0.564	0.56	0.558	0.551	0.546	0.543	0.54	0.534
pcoA2::Ω	0.133	0.134	0.138	0.141	0.145	0.15	0.16	0.175	0.202	0.242	0.313	0.364	0.396	0.418	0.443	0.468	0.497	0.538	0.551	0.555	0.557	0.561	0.564	0.566	0.565	0.565	0.563	0.562	0.56	0.559	0.556	0.554	0.552	0.549	0.545	0.543	0.539	0.535	0.533	0.528	0.523	0.518	0.512	0.507	0.502	0.497	0.492	0.487	0.484
DcopR pcoA2::Ω	0.132	0.134	0.137	0.141	0.144	0.147	0.152	0.16	0.174	0.197	0.232	0.294	0.344	0.378	0.401	0.416	0.432	0.445	0.459	0.477	0.493	0.501	0.505	0.51	0.514	0.514	0.513	0.511	0.509	0.508	0.506	0.505	0.503	0.502	0.499	0.497	0.494	0.491	0.489	0.486	0.483	0.48	0.478	0.474	0.469	0.463	0.456	0.451	0.447
LB - 4mM
Time (h)	0	0.25	0.5	0.75	1	1.25	1.5	1.75	2	2.25	2.5	2.75	3	3.25	3.5	3.75	4	4.25	4.5	4.75	5	5.25	5.5	5.75	6	6.25	6.5	6.75	7	7.25	7.5	7.75	8	8.25	8.5	8.75	9	9.25	9.5	9.75	10	10.25	10.5	10.75	11	11.25	11.5	11.75	12
WT	0.192	0.196	0.196	0.195	0.195	0.196	0.196	0.197	0.197	0.197	0.199	0.2	0.201	0.203	0.206	0.207	0.211	0.216	0.222	0.23	0.237	0.244	0.255	0.276	0.301	0.34	0.37	0.394	0.411	0.432	0.445	0.449	0.452	0.455	0.459	0.459	0.463	0.466	0.468	0.47	0.471	0.471	0.471	0.468	0.463	0.456	0.447	0.437	0.429
DcusR	0.208	0.209	0.21	0.211	0.211	0.212	0.213	0.214	0.216	0.218	0.22	0.223	0.226	0.23	0.235	0.241	0.249	0.259	0.272	0.286	0.303	0.326	0.357	0.384	0.409	0.432	0.447	0.466	0.481	0.487	0.491	0.496	0.495	0.5	0.504	0.507	0.51	0.51	0.511	0.51	0.507	0.502	0.495	0.486	0.475	0.464	0.453	0.446	0.434
DcueR	0.206	0.208	0.208	0.209	0.209	0.209	0.209	0.209	0.209	0.209	0.209	0.208	0.208	0.208	0.208	0.209	0.209	0.209	0.209	0.21	0.211	0.211	0.213	0.214	0.216	0.218	0.219	0.222	0.225	0.228	0.232	0.237	0.244	0.254	0.267	0.286	0.315	0.346	0.38	0.405	0.428	0.449	0.467	0.483	0.498	0.517	0.531	0.536	0.536
DcopR	0.2	0.204	0.206	0.207	0.208	0.208	0.209	0.209	0.209	0.209	0.209	0.209	0.209	0.209	0.209	0.209	0.21	0.209	0.21	0.21	0.21	0.21	0.21	0.21	0.211	0.211	0.21	0.21	0.21	0.21	0.21	0.21	0.21	0.21	0.21	0.21	0.21	0.21	0.21	0.211	0.211	0.211	0.212	0.212	0.213	0.213	0.214	0.215	0.216
pcoA2::Ω	0.2	0.202	0.2	0.2	0.201	0.202	0.202	0.203	0.204	0.204	0.205	0.207	0.208	0.21	0.211	0.213	0.215	0.217	0.22	0.222	0.225	0.231	0.238	0.246	0.258	0.273	0.288	0.303	0.326	0.353	0.377	0.402	0.432	0.455	0.461	0.463	0.468	0.468	0.471	0.474	0.475	0.477	0.477	0.476	0.475	0.472	0.467	0.461	0.453
DcopR pcoA2::Ω	0.21	0.212	0.214	0.214	0.215	0.215	0.215	0.216	0.216	0.215	0.215	0.215	0.215	0.215	0.215	0.215	0.216	0.216	0.216	0.216	0.216	0.216	0.216	0.216	0.216	0.216	0.216	0.216	0.216	0.216	0.216	0.216	0.216	0.216	0.216	0.216	0.216	0.216	0.216	0.215	0.216	0.216	0.216	0.215	0.216	0.216	0.215	0.216	0.216
[truncated: 27 more columns]

## Sheet: S3B
Date: 09/12/2022 08:36:20
CuSO4 0 mM
Time (hour)	0	0.25	0.5	0.75	1	1.25	1.5	1.75	2	2.25	2.5	2.75	3	3.25	3.5	3.75	4	4.25	4.5	4.75	5	5.25	5.5	5.75	6	6.25	6.5	6.75	7	7.25	7.5	7.75	8	8.25	8.5	8.75	9	9.25	9.5	9.75	10	10.25	10.5	10.75	11	11.25	11.5	11.75	12
WT	0.101	0.101	0.102	0.105	0.108	0.113	0.117	0.123	0.133	0.147	0.165	0.189	0.218	0.27	0.324	0.356	0.385	0.408	0.431	0.457	0.486	0.513	0.529	0.537	0.539	0.542	0.546	0.549	0.553	0.555	0.561	0.563	0.565	0.57	0.573	0.577	0.577	0.586	0.595	0.599	0.603	0.604	0.605	0.606	0.607	0.617	0.621	0.621	0.623
PBAD-pcoA2	0.102	0.101	0.104	0.106	0.109	0.113	0.116	0.121	0.129	0.142	0.16	0.182	0.207	0.248	0.305	0.342	0.369	0.393	0.417	0.432	0.46	0.485	0.508	0.518	0.522	0.522	0.526	0.528	0.531	0.534	0.537	0.541	0.544	0.546	0.55	0.551	0.557	0.559	0.563	0.567	0.566	0.574	0.572	0.573	0.58	0.585	0.589	0.593	0.596
CuSO4 2 mM
Time (hour)	0	0.25	0.5	0.75	1	1.25	1.5	1.75	2	2.25	2.5	2.75	3	3.25	3.5	3.75	4	4.25	4.5	4.75	5	5.25	5.5	5.75	6	6.25	6.5	6.75	7	7.25	7.5	7.75	8	8.25	8.5	8.75	9	9.25	9.5	9.75	10	10.25	10.5	10.75	11	11.25	11.5	11.75	12
WT	0.153	0.152	0.154	0.157	0.157	0.16	0.164	0.168	0.17	0.177	0.186	0.199	0.22	0.265	0.328	0.368	0.404	0.434	0.465	0.503	0.535	0.541	0.542	0.541	0.543	0.544	0.548	0.55	0.554	0.554	0.557	0.557	0.558	0.558	0.556	0.555	0.55	0.545	0.541	0.534	0.525	0.519	0.513	0.505	0.498	0.492	0.485	0.476	0.47
PBAD-pcoA2	0.159	0.159	0.16	0.161	0.162	0.164	0.166	0.168	0.172	0.178	0.189	0.206	0.23	0.265	0.321	0.356	0.386	0.415	0.437	0.464	0.502	0.513	0.514	0.516	0.516	0.513	0.514	0.513	0.514	0.517	0.519	0.521	0.523	0.525	0.527	0.527	0.525	0.525	0.52	0.517	0.51	0.505	0.499	0.491	0.488	0.48	0.474	0.469	0.463
CuSO4 4 mM
Time (hour)	0	0.25	0.5	0.75	1	1.25	1.5	1.75	2	2.25	2.5	2.75	3	3.25	3.5	3.75	4	4.25	4.5	4.75	5	5.25	5.5	5.75	6	6.25	6.5	6.75	7	7.25	7.5	7.75	8	8.25	8.5	8.75	9	9.25	9.5	9.75	10	10.25	10.5	10.75	11	11.25	11.5	11.75	12
WT	0.205	0.205	0.205	0.204	0.204	0.205	0.205	0.206	0.206	0.206	0.207	0.207	0.207	0.208	0.208	0.208	0.209	0.209	0.21	0.211	0.212	0.213	0.215	0.216	0.219	0.222	0.226	0.23	0.235	0.24	0.256	0.269	0.291	0.332	0.367	0.405	0.44	0.487	0.528	0.534	0.538	0.535	0.535	0.536	0.538	0.539	0.542	0.542	0.543
PBAD-pcoA2	0.199	0.199	0.198	0.199	0.199	0.198	0.198	0.198	0.199	0.201	0.203	0.207	0.212	0.217	0.226	0.24	0.265	0.311	0.359	0.397	0.431	0.459	0.509	0.531	0.534	0.535	0.536	0.539	0.543	0.546	0.549	0.552	0.555	0.556	0.559	0.56	0.562	0.563	0.563	0.563	0.561	0.556	0.551	0.542	0.538	0.53	0.523	0.515	0.506
[truncated: 24 more columns]

[truncated: 12 more sheets: 4A, 4B, 5A, 5B, 5C, 5D, 5E, 5F, 5G, 5H, S5, S7]
