# Supplementary material for: Cross-regulation and cross-talk of conserved and accessory two-component regulatory systems orchestrate Pseudomonas copper resistance
Source: PLoS Genet. 2024 Jun 11;20(6):e1011325. doi: 10.1371/journal.pgen.1011325 (PMC11195947; doi:10.1371/journal.pgen.1011325)
Supplement: S4 Table — (XLSX) [file pgen.1011325.s010.xlsx]

## Sheet: 1D
Tukey's multiple comparisons test	Summary	Adjusted P Value
PcusR-lacZ:LB vs. PcusR-lacZ:LB + Cu	****	<0.0001
PcusR-lacZ:LB vs. ΔcusR PcusR-lacZ:LB	ns	>0.9999
PcusR-lacZ:LB vs. ΔcusR PcusR-lacZ:LB + Cu	****	<0.0001
PcusR-lacZ:LB vs. PcusR2-lacZ:LB	***	0.0001
PcusR-lacZ:LB vs. PcusR2-lacZ:LB + Cu	***	0.0002
PcusR-lacZ:LB vs. PcusR3-lacZ:LB	****	<0.0001
PcusR-lacZ:LB vs. PcusR3-lacZ:LB + Cu	****	<0.0001
PcusR-lacZ:LB vs. PcusR4-lacZ:LB	****	<0.0001
PcusR-lacZ:LB vs. PcusR4-lacZ:LB + Cu	****	<0.0001
PcusR-lacZ:LB vs. PcusR-BSmut-lacZ:LB	ns	0.9867
PcusR-lacZ:LB vs. PcusR-BSmut-lacZ:LB + Cu	ns	0.9003
PcusR-lacZ:LB + Cu vs. ΔcusR PcusR-lacZ:LB	****	<0.0001
PcusR-lacZ:LB + Cu vs. ΔcusR PcusR-lacZ:LB + Cu	****	<0.0001
PcusR-lacZ:LB + Cu vs. PcusR2-lacZ:LB	****	<0.0001
PcusR-lacZ:LB + Cu vs. PcusR2-lacZ:LB + Cu	****	<0.0001
PcusR-lacZ:LB + Cu vs. PcusR3-lacZ:LB	****	<0.0001
PcusR-lacZ:LB + Cu vs. PcusR3-lacZ:LB + Cu	****	<0.0001
PcusR-lacZ:LB + Cu vs. PcusR4-lacZ:LB	****	<0.0001
PcusR-lacZ:LB + Cu vs. PcusR4-lacZ:LB + Cu	****	<0.0001
PcusR-lacZ:LB + Cu vs. PcusR-BSmut-lacZ:LB	****	<0.0001
PcusR-lacZ:LB + Cu vs. PcusR-BSmut-lacZ:LB + Cu	****	<0.0001
ΔcusR PcusR-lacZ:LB vs. ΔcusR PcusR-lacZ:LB + Cu	****	<0.0001
ΔcusR PcusR-lacZ:LB vs. PcusR2-lacZ:LB	***	0.0002
ΔcusR PcusR-lacZ:LB vs. PcusR2-lacZ:LB + Cu	***	0.0002
ΔcusR PcusR-lacZ:LB vs. PcusR3-lacZ:LB	****	<0.0001
ΔcusR PcusR-lacZ:LB vs. PcusR3-lacZ:LB + Cu	****	<0.0001
ΔcusR PcusR-lacZ:LB vs. PcusR4-lacZ:LB	****	<0.0001
ΔcusR PcusR-lacZ:LB vs. PcusR4-lacZ:LB + Cu	****	<0.0001
ΔcusR PcusR-lacZ:LB vs. PcusR-BSmut-lacZ:LB	ns	0.9916
ΔcusR PcusR-lacZ:LB vs. PcusR-BSmut-lacZ:LB + Cu	ns	0.9229
ΔcusR PcusR-lacZ:LB + Cu vs. PcusR2-lacZ:LB	****	<0.0001
ΔcusR PcusR-lacZ:LB + Cu vs. PcusR2-lacZ:LB + Cu	****	<0.0001
ΔcusR PcusR-lacZ:LB + Cu vs. PcusR3-lacZ:LB	****	<0.0001
ΔcusR PcusR-lacZ:LB + Cu vs. PcusR3-lacZ:LB + Cu	****	<0.0001
ΔcusR PcusR-lacZ:LB + Cu vs. PcusR4-lacZ:LB	****	<0.0001
ΔcusR PcusR-lacZ:LB + Cu vs. PcusR4-lacZ:LB + Cu	****	<0.0001
ΔcusR PcusR-lacZ:LB + Cu vs. PcusR-BSmut-lacZ:LB	****	<0.0001
ΔcusR PcusR-lacZ:LB + Cu vs. PcusR-BSmut-lacZ:LB + Cu	****	<0.0001
PcusR2-lacZ:LB vs. PcusR2-lacZ:LB + Cu	ns	>0.9999
PcusR2-lacZ:LB vs. PcusR3-lacZ:LB	ns	0.5767
PcusR2-lacZ:LB vs. PcusR3-lacZ:LB + Cu	ns	0.319
PcusR2-lacZ:LB vs. PcusR4-lacZ:LB	**	0.0035
PcusR2-lacZ:LB vs. PcusR4-lacZ:LB + Cu	****	<0.0001
PcusR2-lacZ:LB vs. PcusR-BSmut-lacZ:LB	**	0.0022
PcusR2-lacZ:LB vs. PcusR-BSmut-lacZ:LB + Cu	**	0.0059
PcusR2-lacZ:LB + Cu vs. PcusR3-lacZ:LB	ns	0.4707
PcusR2-lacZ:LB + Cu vs. PcusR3-lacZ:LB + Cu	ns	0.2417
PcusR2-lacZ:LB + Cu vs. PcusR4-lacZ:LB	**	0.0023
PcusR2-lacZ:LB + Cu vs. PcusR4-lacZ:LB + Cu	****	<0.0001
PcusR2-lacZ:LB + Cu vs. PcusR-BSmut-lacZ:LB	**	0.0033
PcusR2-lacZ:LB + Cu vs. PcusR-BSmut-lacZ:LB + Cu	**	0.0089
PcusR3-lacZ:LB vs. PcusR3-lacZ:LB + Cu	ns	>0.9999
PcusR3-lacZ:LB vs. PcusR4-lacZ:LB	ns	0.341
PcusR3-lacZ:LB vs. PcusR4-lacZ:LB + Cu	****	<0.0001
PcusR3-lacZ:LB vs. PcusR-BSmut-lacZ:LB	****	<0.0001
PcusR3-lacZ:LB vs. PcusR-BSmut-lacZ:LB + Cu	****	<0.0001
PcusR3-lacZ:LB + Cu vs. PcusR4-lacZ:LB	ns	0.6043
PcusR3-lacZ:LB + Cu vs. PcusR4-lacZ:LB + Cu	****	<0.0001
PcusR3-lacZ:LB + Cu vs. PcusR-BSmut-lacZ:LB	****	<0.0001
PcusR3-lacZ:LB + Cu vs. PcusR-BSmut-lacZ:LB + Cu	****	<0.0001
PcusR4-lacZ:LB vs. PcusR4-lacZ:LB + Cu	****	<0.0001
PcusR4-lacZ:LB vs. PcusR-BSmut-lacZ:LB	****	<0.0001
PcusR4-lacZ:LB vs. PcusR-BSmut-lacZ:LB + Cu	****	<0.0001
PcusR4-lacZ:LB + Cu vs. PcusR-BSmut-lacZ:LB	****	<0.0001
PcusR4-lacZ:LB + Cu vs. PcusR-BSmut-lacZ:LB + Cu	****	<0.0001
PcusR-BSmut-lacZ:LB vs. PcusR-BSmut-lacZ:LB + Cu	ns	>0.9999

## Sheet: 1E
Tukey's multiple comparisons test	Summary	Adjusted P Value
PpcoA2-lacZ:LB vs. PpcoA2-lacZ:LB + Cu	****	<0.0001
PpcoA2-lacZ:LB vs. cusR PpcoA2-lacZ:LB	ns	>0.9999
PpcoA2-lacZ:LB vs. cusR PpcoA2-lacZ:LB + Cu	ns	0.9626
PpcoA2-lacZ:LB vs. PpcoA2-DBS mut-lacZ:LB	ns	0.9941
PpcoA2-lacZ:LB vs. PpcoA2-DBS mut-lacZ:LB + Cu	ns	0.9984
PpcoA2-lacZ:LB vs. PpcoA2sh-lacZ:LB	ns	>0.9999
PpcoA2-lacZ:LB vs. PpcoA2sh-lacZ:LB + Cu	****	<0.0001
PpcoA2-lacZ:LB + Cu vs. cusR PpcoA2-lacZ:LB	****	<0.0001
PpcoA2-lacZ:LB + Cu vs. cusR PpcoA2-lacZ:LB + Cu	****	<0.0001
PpcoA2-lacZ:LB + Cu vs. PpcoA2-DBS mut-lacZ:LB	****	<0.0001
PpcoA2-lacZ:LB + Cu vs. PpcoA2-DBS mut-lacZ:LB + Cu	****	<0.0001
PpcoA2-lacZ:LB + Cu vs. PpcoA2sh-lacZ:LB	****	<0.0001
PpcoA2-lacZ:LB + Cu vs. PpcoA2sh-lacZ:LB + Cu	****	<0.0001
cusR PpcoA2-lacZ:LB vs. cusR PpcoA2-lacZ:LB + Cu	ns	0.9378
cusR PpcoA2-lacZ:LB vs. PpcoA2-DBS mut-lacZ:LB	ns	0.9868
cusR PpcoA2-lacZ:LB vs. PpcoA2-DBS mut-lacZ:LB + Cu	ns	0.9955
cusR PpcoA2-lacZ:LB vs. PpcoA2sh-lacZ:LB	ns	>0.9999
cusR PpcoA2-lacZ:LB vs. PpcoA2sh-lacZ:LB + Cu	****	<0.0001
cusR PpcoA2-lacZ:LB + Cu vs. PpcoA2-DBS mut-lacZ:LB	ns	>0.9999
cusR PpcoA2-lacZ:LB + Cu vs. PpcoA2-DBS mut-lacZ:LB + Cu	ns	0.9998
cusR PpcoA2-lacZ:LB + Cu vs. PpcoA2sh-lacZ:LB	ns	0.9906
cusR PpcoA2-lacZ:LB + Cu vs. PpcoA2sh-lacZ:LB + Cu	****	<0.0001
PpcoA2-DBS mut-lacZ:LB vs. PpcoA2-DBS mut-lacZ:LB + Cu	ns	>0.9999
PpcoA2-DBS mut-lacZ:LB vs. PpcoA2sh-lacZ:LB	ns	0.9994
PpcoA2-DBS mut-lacZ:LB vs. PpcoA2sh-lacZ:LB + Cu	****	<0.0001
PpcoA2-DBS mut-lacZ:LB + Cu vs. PpcoA2sh-lacZ:LB	ns	>0.9999
PpcoA2-DBS mut-lacZ:LB + Cu vs. PpcoA2sh-lacZ:LB + Cu	****	<0.0001
PpcoA2sh-lacZ:LB vs. PpcoA2sh-lacZ:LB + Cu	****	<0.0001

## Sheet: 3A
Tukey's multiple comparisons test	Summary	Adjusted P Value
WT:LB vs. WT:LB + Cu	****	<0.0001
WT:LB vs. ΔcusR:LB	ns	>0.9999
WT:LB vs. ΔcusR:LB + Cu	****	<0.0001
WT:LB vs. ΔcueR:LB	ns	>0.9999
WT:LB vs. ΔcueR:LB + Cu	****	<0.0001
WT:LB vs. ΔcopR:LB	ns	>0.9999
WT:LB vs. ΔcopR:LB + Cu	****	<0.0001
WT:LB vs. ΔcusRΔcueR:LB	ns	>0.9999
WT:LB vs. ΔcusRΔcueR:LB + Cu	****	<0.0001
WT:LB vs. ΔcusRΔcopR:LB	ns	>0.9999
WT:LB vs. ΔcusRΔcopR:LB + Cu	ns	0.9692
WT:LB vs. ΔcueRΔcopR:LB	ns	>0.9999
WT:LB vs. ΔcueRΔcopR:LB + Cu	****	<0.0001
WT:LB vs. ΔΔΔ:LB	ns	>0.9999
WT:LB vs. ΔΔΔ:LB + Cu	ns	0.9451
WT:LB + Cu vs. ΔcusR:LB	****	<0.0001
WT:LB + Cu vs. ΔcusR:LB + Cu	****	<0.0001
WT:LB + Cu vs. ΔcueR:LB	****	<0.0001
WT:LB + Cu vs. ΔcueR:LB + Cu	**	0.0067
WT:LB + Cu vs. ΔcopR:LB	****	<0.0001
WT:LB + Cu vs. ΔcopR:LB + Cu	****	<0.0001
WT:LB + Cu vs. ΔcusRΔcueR:LB	****	<0.0001
WT:LB + Cu vs. ΔcusRΔcueR:LB + Cu	****	<0.0001
WT:LB + Cu vs. ΔcusRΔcopR:LB	****	<0.0001
WT:LB + Cu vs. ΔcusRΔcopR:LB + Cu	****	<0.0001
WT:LB + Cu vs. ΔcueRΔcopR:LB	****	<0.0001
WT:LB + Cu vs. ΔcueRΔcopR:LB + Cu	****	<0.0001
WT:LB + Cu vs. ΔΔΔ:LB	****	<0.0001
WT:LB + Cu vs. ΔΔΔ:LB + Cu	****	<0.0001
ΔcusR:LB vs. ΔcusR:LB + Cu	****	<0.0001
ΔcusR:LB vs. ΔcueR:LB	ns	>0.9999
ΔcusR:LB vs. ΔcueR:LB + Cu	****	<0.0001
ΔcusR:LB vs. ΔcopR:LB	ns	>0.9999
ΔcusR:LB vs. ΔcopR:LB + Cu	****	<0.0001
ΔcusR:LB vs. ΔcusRΔcueR:LB	ns	>0.9999
ΔcusR:LB vs. ΔcusRΔcueR:LB + Cu	****	<0.0001
ΔcusR:LB vs. ΔcusRΔcopR:LB	ns	>0.9999
ΔcusR:LB vs. ΔcusRΔcopR:LB + Cu	ns	0.977
ΔcusR:LB vs. ΔcueRΔcopR:LB	ns	>0.9999
ΔcusR:LB vs. ΔcueRΔcopR:LB + Cu	****	<0.0001
ΔcusR:LB vs. ΔΔΔ:LB	ns	>0.9999
ΔcusR:LB vs. ΔΔΔ:LB + Cu	ns	0.9571
ΔcusR:LB + Cu vs. ΔcueR:LB	****	<0.0001
ΔcusR:LB + Cu vs. ΔcueR:LB + Cu	****	<0.0001
ΔcusR:LB + Cu vs. ΔcopR:LB	****	<0.0001
ΔcusR:LB + Cu vs. ΔcopR:LB + Cu	****	<0.0001
ΔcusR:LB + Cu vs. ΔcusRΔcueR:LB	****	<0.0001
ΔcusR:LB + Cu vs. ΔcusRΔcueR:LB + Cu	*	0.0111
ΔcusR:LB + Cu vs. ΔcusRΔcopR:LB	****	<0.0001
ΔcusR:LB + Cu vs. ΔcusRΔcopR:LB + Cu	****	<0.0001
ΔcusR:LB + Cu vs. ΔcueRΔcopR:LB	****	<0.0001
ΔcusR:LB + Cu vs. ΔcueRΔcopR:LB + Cu	****	<0.0001
ΔcusR:LB + Cu vs. ΔΔΔ:LB	****	<0.0001
ΔcusR:LB + Cu vs. ΔΔΔ:LB + Cu	****	<0.0001
ΔcueR:LB vs. ΔcueR:LB + Cu	****	<0.0001
ΔcueR:LB vs. ΔcopR:LB	ns	>0.9999
ΔcueR:LB vs. ΔcopR:LB + Cu	****	<0.0001
ΔcueR:LB vs. ΔcusRΔcueR:LB	ns	>0.9999
ΔcueR:LB vs. ΔcusRΔcueR:LB + Cu	****	<0.0001
ΔcueR:LB vs. ΔcusRΔcopR:LB	ns	>0.9999
ΔcueR:LB vs. ΔcusRΔcopR:LB + Cu	ns	0.9696
ΔcueR:LB vs. ΔcueRΔcopR:LB	ns	>0.9999
ΔcueR:LB vs. ΔcueRΔcopR:LB + Cu	****	<0.0001
ΔcueR:LB vs. ΔΔΔ:LB	ns	>0.9999
ΔcueR:LB vs. ΔΔΔ:LB + Cu	ns	0.9458
ΔcueR:LB + Cu vs. ΔcopR:LB	****	<0.0001
ΔcueR:LB + Cu vs. ΔcopR:LB + Cu	****	<0.0001
ΔcueR:LB + Cu vs. ΔcusRΔcueR:LB	****	<0.0001
ΔcueR:LB + Cu vs. ΔcusRΔcueR:LB + Cu	****	<0.0001
ΔcueR:LB + Cu vs. ΔcusRΔcopR:LB	****	<0.0001
ΔcueR:LB + Cu vs. ΔcusRΔcopR:LB + Cu	****	<0.0001
ΔcueR:LB + Cu vs. ΔcueRΔcopR:LB	****	<0.0001
ΔcueR:LB + Cu vs. ΔcueRΔcopR:LB + Cu	****	<0.0001
ΔcueR:LB + Cu vs. ΔΔΔ:LB	****	<0.0001
ΔcueR:LB + Cu vs. ΔΔΔ:LB + Cu	****	<0.0001
ΔcopR:LB vs. ΔcopR:LB + Cu	****	<0.0001
ΔcopR:LB vs. ΔcusRΔcueR:LB	ns	>0.9999
ΔcopR:LB vs. ΔcusRΔcueR:LB + Cu	****	<0.0001
ΔcopR:LB vs. ΔcusRΔcopR:LB	ns	>0.9999
ΔcopR:LB vs. ΔcusRΔcopR:LB + Cu	ns	0.9918
ΔcopR:LB vs. ΔcueRΔcopR:LB	ns	>0.9999
ΔcopR:LB vs. ΔcueRΔcopR:LB + Cu	****	<0.0001
ΔcopR:LB vs. ΔΔΔ:LB	ns	>0.9999
ΔcopR:LB vs. ΔΔΔ:LB + Cu	ns	0.9823
ΔcopR:LB + Cu vs. ΔcusRΔcueR:LB	****	<0.0001
ΔcopR:LB + Cu vs. ΔcusRΔcueR:LB + Cu	****	<0.0001
ΔcopR:LB + Cu vs. ΔcusRΔcopR:LB	****	<0.0001
ΔcopR:LB + Cu vs. ΔcusRΔcopR:LB + Cu	****	<0.0001
ΔcopR:LB + Cu vs. ΔcueRΔcopR:LB	****	<0.0001
ΔcopR:LB + Cu vs. ΔcueRΔcopR:LB + Cu	ns	0.519
ΔcopR:LB + Cu vs. ΔΔΔ:LB	****	<0.0001
ΔcopR:LB + Cu vs. ΔΔΔ:LB + Cu	****	<0.0001
ΔcusRΔcueR:LB vs. ΔcusRΔcueR:LB + Cu	****	<0.0001
ΔcusRΔcueR:LB vs. ΔcusRΔcopR:LB	ns	>0.9999
ΔcusRΔcueR:LB vs. ΔcusRΔcopR:LB + Cu	ns	0.9999
ΔcusRΔcueR:LB vs. ΔcueRΔcopR:LB	ns	>0.9999
ΔcusRΔcueR:LB vs. ΔcueRΔcopR:LB + Cu	****	<0.0001
ΔcusRΔcueR:LB vs. ΔΔΔ:LB	ns	>0.9999
ΔcusRΔcueR:LB vs. ΔΔΔ:LB + Cu	ns	0.9995
ΔcusRΔcueR:LB + Cu vs. ΔcusRΔcopR:LB	****	<0.0001
ΔcusRΔcueR:LB + Cu vs. ΔcusRΔcopR:LB + Cu	****	<0.0001
ΔcusRΔcueR:LB + Cu vs. ΔcueRΔcopR:LB	****	<0.0001
ΔcusRΔcueR:LB + Cu vs. ΔcueRΔcopR:LB + Cu	****	<0.0001
ΔcusRΔcueR:LB + Cu vs. ΔΔΔ:LB	****	<0.0001
ΔcusRΔcueR:LB + Cu vs. ΔΔΔ:LB + Cu	****	<0.0001
ΔcusRΔcopR:LB vs. ΔcusRΔcopR:LB + Cu	ns	>0.9999
ΔcusRΔcopR:LB vs. ΔcueRΔcopR:LB	ns	>0.9999
ΔcusRΔcopR:LB vs. ΔcueRΔcopR:LB + Cu	****	<0.0001
ΔcusRΔcopR:LB vs. ΔΔΔ:LB	ns	>0.9999
ΔcusRΔcopR:LB vs. ΔΔΔ:LB + Cu	ns	0.9998
ΔcusRΔcopR:LB + Cu vs. ΔcueRΔcopR:LB	ns	0.9998
ΔcusRΔcopR:LB + Cu vs. ΔcueRΔcopR:LB + Cu	****	<0.0001
ΔcusRΔcopR:LB + Cu vs. ΔΔΔ:LB	ns	>0.9999
ΔcusRΔcopR:LB + Cu vs. ΔΔΔ:LB + Cu	ns	>0.9999
ΔcueRΔcopR:LB vs. ΔcueRΔcopR:LB + Cu	****	<0.0001
ΔcueRΔcopR:LB vs. ΔΔΔ:LB	ns	>0.9999
ΔcueRΔcopR:LB vs. ΔΔΔ:LB + Cu	ns	0.9992
ΔcueRΔcopR:LB + Cu vs. ΔΔΔ:LB	****	<0.0001
ΔcueRΔcopR:LB + Cu vs. ΔΔΔ:LB + Cu	****	<0.0001

## Sheet: 3B
Tukey's multiple comparisons test	Summary	Adjusted P Value
WT:LB vs. WT:LB + Cu	****	<0.0001
WT:LB vs. ΔcusR:LB	ns	>0.9999
WT:LB vs. ΔcusR:LB + Cu	ns	0.996
WT:LB vs. ΔcueR:LB	ns	>0.9999
WT:LB vs. ΔcueR:LB + Cu	****	<0.0001
WT:LB vs. ΔcopR:LB	ns	>0.9999
WT:LB vs. ΔcopR:LB + Cu	****	<0.0001
WT:LB vs. ΔcusRΔcueR:LB	ns	>0.9999
WT:LB vs. ΔcusRΔcueR:LB + Cu	ns	0.9538
WT:LB vs. ΔcusRΔcopR:LB	ns	>0.9999
WT:LB vs. ΔcusRΔcopR:LB + Cu	ns	>0.9999
WT:LB vs. ΔcueRΔcopR:LB	ns	>0.9999
WT:LB vs. ΔcueRΔcopR:LB + Cu	****	<0.0001
WT:LB vs. ΔΔΔ:LB	ns	>0.9999
WT:LB vs. ΔΔΔ:LB + Cu	ns	>0.9999
WT:LB + Cu vs. ΔcusR:LB	****	<0.0001
WT:LB + Cu vs. ΔcusR:LB + Cu	****	<0.0001
WT:LB + Cu vs. ΔcueR:LB	****	<0.0001
WT:LB + Cu vs. ΔcueR:LB + Cu	ns	0.7903
WT:LB + Cu vs. ΔcopR:LB	****	<0.0001
WT:LB + Cu vs. ΔcopR:LB + Cu	****	<0.0001
WT:LB + Cu vs. ΔcusRΔcueR:LB	****	<0.0001
WT:LB + Cu vs. ΔcusRΔcueR:LB + Cu	****	<0.0001
WT:LB + Cu vs. ΔcusRΔcopR:LB	****	<0.0001
WT:LB + Cu vs. ΔcusRΔcopR:LB + Cu	****	<0.0001
WT:LB + Cu vs. ΔcueRΔcopR:LB	****	<0.0001
WT:LB + Cu vs. ΔcueRΔcopR:LB + Cu	****	<0.0001
WT:LB + Cu vs. ΔΔΔ:LB	****	<0.0001
WT:LB + Cu vs. ΔΔΔ:LB + Cu	****	<0.0001
ΔcusR:LB vs. ΔcusR:LB + Cu	ns	0.9892
ΔcusR:LB vs. ΔcueR:LB	ns	>0.9999
ΔcusR:LB vs. ΔcueR:LB + Cu	****	<0.0001
ΔcusR:LB vs. ΔcopR:LB	ns	>0.9999
ΔcusR:LB vs. ΔcopR:LB + Cu	****	<0.0001
ΔcusR:LB vs. ΔcusRΔcueR:LB	ns	>0.9999
ΔcusR:LB vs. ΔcusRΔcueR:LB + Cu	ns	0.9172
ΔcusR:LB vs. ΔcusRΔcopR:LB	ns	>0.9999
ΔcusR:LB vs. ΔcusRΔcopR:LB + Cu	ns	>0.9999
ΔcusR:LB vs. ΔcueRΔcopR:LB	ns	>0.9999
ΔcusR:LB vs. ΔcueRΔcopR:LB + Cu	****	<0.0001
ΔcusR:LB vs. ΔΔΔ:LB	ns	>0.9999
ΔcusR:LB vs. ΔΔΔ:LB + Cu	ns	>0.9999
ΔcusR:LB + Cu vs. ΔcueR:LB	ns	0.9947
ΔcusR:LB + Cu vs. ΔcueR:LB + Cu	****	<0.0001
ΔcusR:LB + Cu vs. ΔcopR:LB	ns	0.9933
ΔcusR:LB + Cu vs. ΔcopR:LB + Cu	****	<0.0001
ΔcusR:LB + Cu vs. ΔcusRΔcueR:LB	ns	0.9967
ΔcusR:LB + Cu vs. ΔcusRΔcueR:LB + Cu	ns	>0.9999
ΔcusR:LB + Cu vs. ΔcusRΔcopR:LB	ns	0.996
ΔcusR:LB + Cu vs. ΔcusRΔcopR:LB + Cu	ns	0.9946
ΔcusR:LB + Cu vs. ΔcueRΔcopR:LB	ns	0.9967
ΔcusR:LB + Cu vs. ΔcueRΔcopR:LB + Cu	****	<0.0001
ΔcusR:LB + Cu vs. ΔΔΔ:LB	ns	0.9934
ΔcusR:LB + Cu vs. ΔΔΔ:LB + Cu	ns	0.9937
ΔcueR:LB vs. ΔcueR:LB + Cu	****	<0.0001
ΔcueR:LB vs. ΔcopR:LB	ns	>0.9999
ΔcueR:LB vs. ΔcopR:LB + Cu	****	<0.0001
ΔcueR:LB vs. ΔcusRΔcueR:LB	ns	>0.9999
ΔcueR:LB vs. ΔcusRΔcueR:LB + Cu	ns	0.9456
ΔcueR:LB vs. ΔcusRΔcopR:LB	ns	>0.9999
ΔcueR:LB vs. ΔcusRΔcopR:LB + Cu	ns	>0.9999
ΔcueR:LB vs. ΔcueRΔcopR:LB	ns	>0.9999
ΔcueR:LB vs. ΔcueRΔcopR:LB + Cu	****	<0.0001
ΔcueR:LB vs. ΔΔΔ:LB	ns	>0.9999
ΔcueR:LB vs. ΔΔΔ:LB + Cu	ns	>0.9999
ΔcueR:LB + Cu vs. ΔcopR:LB	****	<0.0001
ΔcueR:LB + Cu vs. ΔcopR:LB + Cu	****	<0.0001
ΔcueR:LB + Cu vs. ΔcusRΔcueR:LB	****	<0.0001
ΔcueR:LB + Cu vs. ΔcusRΔcueR:LB + Cu	****	<0.0001
ΔcueR:LB + Cu vs. ΔcusRΔcopR:LB	****	<0.0001
ΔcueR:LB + Cu vs. ΔcusRΔcopR:LB + Cu	****	<0.0001
ΔcueR:LB + Cu vs. ΔcueRΔcopR:LB	****	<0.0001
ΔcueR:LB + Cu vs. ΔcueRΔcopR:LB + Cu	****	<0.0001
ΔcueR:LB + Cu vs. ΔΔΔ:LB	****	<0.0001
ΔcueR:LB + Cu vs. ΔΔΔ:LB + Cu	****	<0.0001
ΔcopR:LB vs. ΔcopR:LB + Cu	****	<0.0001
ΔcopR:LB vs. ΔcusRΔcueR:LB	ns	>0.9999
ΔcopR:LB vs. ΔcusRΔcueR:LB + Cu	ns	0.9374
ΔcopR:LB vs. ΔcusRΔcopR:LB	ns	>0.9999
ΔcopR:LB vs. ΔcusRΔcopR:LB + Cu	ns	>0.9999
ΔcopR:LB vs. ΔcueRΔcopR:LB	ns	>0.9999
ΔcopR:LB vs. ΔcueRΔcopR:LB + Cu	****	<0.0001
ΔcopR:LB vs. ΔΔΔ:LB	ns	>0.9999
ΔcopR:LB vs. ΔΔΔ:LB + Cu	ns	>0.9999
ΔcopR:LB + Cu vs. ΔcusRΔcueR:LB	****	<0.0001
ΔcopR:LB + Cu vs. ΔcusRΔcueR:LB + Cu	****	<0.0001
ΔcopR:LB + Cu vs. ΔcusRΔcopR:LB	****	<0.0001
ΔcopR:LB + Cu vs. ΔcusRΔcopR:LB + Cu	****	<0.0001
ΔcopR:LB + Cu vs. ΔcueRΔcopR:LB	****	<0.0001
ΔcopR:LB + Cu vs. ΔcueRΔcopR:LB + Cu	ns	>0.9999
ΔcopR:LB + Cu vs. ΔΔΔ:LB	****	<0.0001
ΔcopR:LB + Cu vs. ΔΔΔ:LB + Cu	****	<0.0001
ΔcusRΔcueR:LB vs. ΔcusRΔcueR:LB + Cu	ns	0.9592
ΔcusRΔcueR:LB vs. ΔcusRΔcopR:LB	ns	>0.9999
ΔcusRΔcueR:LB vs. ΔcusRΔcopR:LB + Cu	ns	>0.9999
ΔcusRΔcueR:LB vs. ΔcueRΔcopR:LB	ns	>0.9999
ΔcusRΔcueR:LB vs. ΔcueRΔcopR:LB + Cu	****	<0.0001
ΔcusRΔcueR:LB vs. ΔΔΔ:LB	ns	>0.9999
ΔcusRΔcueR:LB vs. ΔΔΔ:LB + Cu	ns	>0.9999
ΔcusRΔcueR:LB + Cu vs. ΔcusRΔcopR:LB	ns	0.9538
ΔcusRΔcueR:LB + Cu vs. ΔcusRΔcopR:LB + Cu	ns	0.9448
ΔcusRΔcueR:LB + Cu vs. ΔcueRΔcopR:LB	ns	0.9592
ΔcusRΔcueR:LB + Cu vs. ΔcueRΔcopR:LB + Cu	****	<0.0001
ΔcusRΔcueR:LB + Cu vs. ΔΔΔ:LB	ns	0.9382
ΔcusRΔcueR:LB + Cu vs. ΔΔΔ:LB + Cu	ns	0.9399
ΔcusRΔcopR:LB vs. ΔcusRΔcopR:LB + Cu	ns	>0.9999
ΔcusRΔcopR:LB vs. ΔcueRΔcopR:LB	ns	>0.9999
ΔcusRΔcopR:LB vs. ΔcueRΔcopR:LB + Cu	****	<0.0001
ΔcusRΔcopR:LB vs. ΔΔΔ:LB	ns	>0.9999
ΔcusRΔcopR:LB vs. ΔΔΔ:LB + Cu	ns	>0.9999
ΔcusRΔcopR:LB + Cu vs. ΔcueRΔcopR:LB	ns	>0.9999
ΔcusRΔcopR:LB + Cu vs. ΔcueRΔcopR:LB + Cu	****	<0.0001
ΔcusRΔcopR:LB + Cu vs. ΔΔΔ:LB	ns	>0.9999
ΔcusRΔcopR:LB + Cu vs. ΔΔΔ:LB + Cu	ns	>0.9999
ΔcueRΔcopR:LB vs. ΔcueRΔcopR:LB + Cu	****	<0.0001
ΔcueRΔcopR:LB vs. ΔΔΔ:LB	ns	>0.9999
ΔcueRΔcopR:LB vs. ΔΔΔ:LB + Cu	ns	>0.9999
ΔcueRΔcopR:LB + Cu vs. ΔΔΔ:LB	****	<0.0001
ΔcueRΔcopR:LB + Cu vs. ΔΔΔ:LB + Cu	****	<0.0001
ΔΔΔ:LB vs. ΔΔΔ:LB + Cu	ns	>0.9999

## Sheet: 3C
Tukey's multiple comparisons test	Summary	Adjusted P Value
WT:LB vs. WT:LB + Cu	****	<0.0001
WT:LB vs. ΔcusR:LB	ns	0.9998
WT:LB vs. ΔcusR:LB + Cu	****	<0.0001
WT:LB vs. ΔcueR:LB	ns	>0.9999
WT:LB vs. ΔcueR:LB + Cu	ns	0.6761
WT:LB vs. ΔcopR:LB	ns	>0.9999
WT:LB vs. ΔcopR:LB + Cu	****	<0.0001
WT:LB vs. ΔcusRΔcueR:LB	ns	>0.9999
WT:LB vs. ΔcusRΔcueR:LB + Cu	ns	0.6679
WT:LB + Cu vs. ΔcusR:LB	****	<0.0001
WT:LB + Cu vs. ΔcusR:LB + Cu	ns	0.3109
WT:LB + Cu vs. ΔcueR:LB	****	<0.0001
WT:LB + Cu vs. ΔcueR:LB + Cu	****	<0.0001
WT:LB + Cu vs. ΔcopR:LB	****	<0.0001
WT:LB + Cu vs. ΔcopR:LB + Cu	ns	>0.9999
WT:LB + Cu vs. ΔcusRΔcueR:LB	****	<0.0001
WT:LB + Cu vs. ΔcusRΔcueR:LB + Cu	****	<0.0001
ΔcusR:LB vs. ΔcusR:LB + Cu	****	<0.0001
ΔcusR:LB vs. ΔcueR:LB	ns	>0.9999
ΔcusR:LB vs. ΔcueR:LB + Cu	ns	0.9451
ΔcusR:LB vs. ΔcopR:LB	ns	>0.9999
ΔcusR:LB vs. ΔcopR:LB + Cu	****	<0.0001
ΔcusR:LB vs. ΔcusRΔcueR:LB	ns	>0.9999
ΔcusR:LB vs. ΔcusRΔcueR:LB + Cu	ns	0.9417
ΔcusR:LB + Cu vs. ΔcueR:LB	****	<0.0001
ΔcusR:LB + Cu vs. ΔcueR:LB + Cu	****	<0.0001
ΔcusR:LB + Cu vs. ΔcopR:LB	****	<0.0001
ΔcusR:LB + Cu vs. ΔcopR:LB + Cu	ns	0.185
ΔcusR:LB + Cu vs. ΔcusRΔcueR:LB	****	<0.0001
ΔcusR:LB + Cu vs. ΔcusRΔcueR:LB + Cu	****	<0.0001
ΔcueR:LB vs. ΔcueR:LB + Cu	ns	0.8057
ΔcueR:LB vs. ΔcopR:LB	ns	>0.9999
ΔcueR:LB vs. ΔcopR:LB + Cu	****	<0.0001
ΔcueR:LB vs. ΔcusRΔcueR:LB	ns	>0.9999
ΔcueR:LB vs. ΔcusRΔcueR:LB + Cu	ns	0.7988
ΔcueR:LB + Cu vs. ΔcopR:LB	ns	0.8715
ΔcueR:LB + Cu vs. ΔcopR:LB + Cu	****	<0.0001
ΔcueR:LB + Cu vs. ΔcusRΔcueR:LB	ns	0.8356
ΔcueR:LB + Cu vs. ΔcusRΔcueR:LB + Cu	ns	>0.9999
ΔcopR:LB vs. ΔcopR:LB + Cu	****	<0.0001
ΔcopR:LB vs. ΔcusRΔcueR:LB	ns	>0.9999
ΔcopR:LB vs. ΔcusRΔcueR:LB + Cu	ns	0.8658
ΔcopR:LB + Cu vs. ΔcusRΔcueR:LB	****	<0.0001
ΔcopR:LB + Cu vs. ΔcusRΔcueR:LB + Cu	****	<0.0001
ΔcusRΔcueR:LB vs. ΔcusRΔcueR:LB + Cu	ns	0.8291

## Sheet: 3D
Tukey's multiple comparisons test	Summary	Adjusted P Value
WT:LB vs. WT:LB + Cu	****	<0.0001
WT:LB vs. ΔcusR:LB	ns	>0.9999
WT:LB vs. ΔcusR:LB + Cu	****	<0.0001
WT:LB vs. ΔcueR:LB	ns	>0.9999
WT:LB vs. ΔcueR:LB + Cu	****	<0.0001
WT:LB vs. ΔcopR:LB	ns	>0.9999
WT:LB vs. ΔcopR:LB + Cu	ns	>0.9999
WT:LB vs. ΔcusRΔcopR:LB	ns	>0.9999
WT:LB vs. ΔcusRΔcopR:LB + Cu	ns	0.9998
WT:LB + Cu vs. ΔcusR:LB	****	<0.0001
WT:LB + Cu vs. ΔcusR:LB + Cu	****	<0.0001
WT:LB + Cu vs. ΔcueR:LB	****	<0.0001
WT:LB + Cu vs. ΔcueR:LB + Cu	ns	0.5786
WT:LB + Cu vs. ΔcopR:LB	****	<0.0001
WT:LB + Cu vs. ΔcopR:LB + Cu	****	<0.0001
WT:LB + Cu vs. ΔcusRΔcopR:LB	****	<0.0001
WT:LB + Cu vs. ΔcusRΔcopR:LB + Cu	****	<0.0001
ΔcusR:LB vs. ΔcusR:LB + Cu	****	<0.0001
ΔcusR:LB vs. ΔcueR:LB	ns	>0.9999
ΔcusR:LB vs. ΔcueR:LB + Cu	****	<0.0001
ΔcusR:LB vs. ΔcopR:LB	ns	>0.9999
ΔcusR:LB vs. ΔcopR:LB + Cu	ns	0.9998
ΔcusR:LB vs. ΔcusRΔcopR:LB	ns	>0.9999
ΔcusR:LB vs. ΔcusRΔcopR:LB + Cu	ns	0.9995
ΔcusR:LB + Cu vs. ΔcueR:LB	****	<0.0001
ΔcusR:LB + Cu vs. ΔcueR:LB + Cu	****	<0.0001
ΔcusR:LB + Cu vs. ΔcopR:LB	****	<0.0001
ΔcusR:LB + Cu vs. ΔcopR:LB + Cu	****	<0.0001
ΔcusR:LB + Cu vs. ΔcusRΔcopR:LB	****	<0.0001
ΔcusR:LB + Cu vs. ΔcusRΔcopR:LB + Cu	****	<0.0001
ΔcueR:LB vs. ΔcueR:LB + Cu	****	<0.0001
ΔcueR:LB vs. ΔcopR:LB	ns	>0.9999
ΔcueR:LB vs. ΔcopR:LB + Cu	ns	0.9999
ΔcueR:LB vs. ΔcusRΔcopR:LB	ns	>0.9999
ΔcueR:LB vs. ΔcusRΔcopR:LB + Cu	ns	0.9996
ΔcueR:LB + Cu vs. ΔcopR:LB	****	<0.0001
ΔcueR:LB + Cu vs. ΔcopR:LB + Cu	****	<0.0001
ΔcueR:LB + Cu vs. ΔcusRΔcopR:LB	****	<0.0001
ΔcueR:LB + Cu vs. ΔcusRΔcopR:LB + Cu	****	<0.0001
ΔcopR:LB vs. ΔcopR:LB + Cu	ns	>0.9999
ΔcopR:LB vs. ΔcusRΔcopR:LB	ns	>0.9999
ΔcopR:LB vs. ΔcusRΔcopR:LB + Cu	ns	>0.9999
ΔcopR:LB + Cu vs. ΔcusRΔcopR:LB	ns	0.9997
ΔcopR:LB + Cu vs. ΔcusRΔcopR:LB + Cu	ns	>0.9999
ΔcusRΔcopR:LB vs. ΔcusRΔcopR:LB + Cu	ns	0.9993

## Sheet: 3E
PpcoA-Z
Tukey's multiple comparisons test	Summary	Adjusted P Value
WT:LB vs. WT:LB + Cu	****	<0.0001
WT:LB vs. Ω::pcoA2:LB	ns	0.9994
WT:LB vs. Ω::pcoA2:LB + Cu	****	<0.0001
WT:LB + Cu vs. Ω::pcoA2:LB	****	<0.0001
WT:LB + Cu vs. Ω::pcoA2:LB + Cu	****	<0.0001
Ω::pcoA2:LB vs. Ω::pcoA2:LB + Cu	****	<0.0001
PpcoA2-Z
Tukey's multiple comparisons test	Summary	Adjusted P Value
WT:LB vs. WT:LB + Cu	****	<0.0001
WT:LB vs. Ω::pcoA2:LB	*	0.0409
WT:LB vs. Ω::pcoA2:LB + Cu	****	<0.0001
WT:LB + Cu vs. Ω::pcoA2:LB	****	<0.0001
WT:LB + Cu vs. Ω::pcoA2:LB + Cu	****	<0.0001
Ω::pcoA2:LB vs. Ω::pcoA2:LB + Cu	***	0.0002
PcopA-Z
Tukey's multiple comparisons test	Summary	Adjusted P Value
WT:LB vs. WT:LB + Cu	****	<0.0001
WT:LB vs. Ω::pcoA2:LB	ns	0.968
WT:LB vs. Ω::pcoA2:LB + Cu	****	<0.0001
WT:LB + Cu vs. Ω::pcoA2:LB	****	<0.0001
WT:LB + Cu vs. Ω::pcoA2:LB + Cu	ns	0.4243
Ω::pcoA2:LB vs. Ω::pcoA2:LB + Cu	****	<0.0001

## Sheet: 4A
PczcC-Z
Tukey's multiple comparisons test	Summary	Adjusted P Value
WT
LB vs. LB + Zn	****	<0.0001
LB vs. LB + Cu	ns	0.9638
LB vs. LB + Zn/Cu	****	<0.0001
LB + Zn vs. LB + Cu	****	<0.0001
LB + Zn vs. LB + Zn/Cu	***	0.0009
LB + Cu vs. LB + Zn/Cu	****	<0.0001
ΔczcR
LB vs. LB + Zn	ns	0.9988
LB vs. LB + Cu	ns	0.9664
LB vs. LB + Zn/Cu	**	0.0091
LB + Zn vs. LB + Cu	ns	0.989
LB + Zn vs. LB + Zn/Cu	*	0.0123
LB + Cu vs. LB + Zn/Cu	*	0.023
PpcoA2-Z
Tukey's multiple comparisons test	Summary	Adjusted P Value
WT
LB vs. LB + Zn	****	<0.0001
LB vs. LB + Cu	****	<0.0001
LB vs. LB + Zn/Cu	****	<0.0001
LB + Zn vs. LB + Cu	**	0.004
LB + Zn vs. LB + Zn/Cu	****	<0.0001
LB + Cu vs. LB + Zn/Cu	****	<0.0001
ΔczcR
LB vs. LB + Zn	ns	0.9995
LB vs. LB + Cu	****	<0.0001
LB vs. LB + Zn/Cu	****	<0.0001
LB + Zn vs. LB + Cu	****	<0.0001
LB + Zn vs. LB + Zn/Cu	****	<0.0001
LB + Cu vs. LB + Zn/Cu	ns	0.4288
PcusR-Z
Tukey's multiple comparisons test	Summary	Adjusted P Value
WT
LB vs. LB + Zn	****	<0.0001
LB vs. LB + Cu	****	<0.0001
LB vs. LB + Zn/Cu	****	<0.0001
LB + Zn vs. LB + Cu	****	<0.0001
LB + Zn vs. LB + Zn/Cu	ns	0.0989
LB + Cu vs. LB + Zn/Cu	****	<0.0001
ΔczcR
LB vs. LB + Zn	ns	0.8686
LB vs. LB + Cu	****	<0.0001
LB vs. LB + Zn/Cu	****	<0.0001
LB + Zn vs. LB + Cu	****	<0.0001
LB + Zn vs. LB + Zn/Cu	****	<0.0001
LB + Cu vs. LB + Zn/Cu	****	<0.0001

## Sheet: 4B
PpcoA2-BSmut-lacZ
Tukey's multiple comparisons test	Summary	Adjusted P Value
LB vs. LB + Zn	ns	0.9493
LB vs. LB + Cu	ns	0.9996
LB vs. LB + Zn/Cu	ns	0.9986
LB + Zn vs. LB + Cu	ns	0.9186
LB + Zn vs. LB + Zn/Cu	ns	0.9806
LB + Cu vs. LB + Zn/Cu	ns	0.9936
PcusR-BSmut-lacZ
Tukey's multiple comparisons test	Summary	Adjusted P Value
LB vs. LB + Zn	ns	0.9974
LB vs. LB + Cu	ns	0.999
LB vs. LB + Zn/Cu	ns	0.8908
LB + Zn vs. LB + Cu	ns	0.9873
LB + Zn vs. LB + Zn/Cu	ns	0.9519
LB + Cu vs. LB + Zn/Cu	ns	0.832

## Sheet: 5A
PpcoA-Z
Tukey's multiple comparisons test	Summary	Adjusted P Value
WT:LB vs. WT:LB + Cu	****	<0.0001
WT:LB vs. ΔcusRS:LB	ns	>0.9999
WT:LB vs. ΔcusRS:LB + Cu	****	<0.0001
WT:LB vs. ΔcopS ΔcusRS:LB	****	<0.0001
WT:LB vs. ΔcopS ΔcusRS:LB + Cu	****	<0.0001
WT:LB vs. copSH225A ΔcusRS:LB	ns	>0.9999
WT:LB vs. copSH225A ΔcusRS:LB + Cu	ns	0.6972
WT:LB + Cu vs. ΔcusRS:LB	****	<0.0001
WT:LB + Cu vs. ΔcusRS:LB + Cu	**	0.0017
WT:LB + Cu vs. ΔcopS ΔcusRS:LB	****	<0.0001
WT:LB + Cu vs. ΔcopS ΔcusRS:LB + Cu	****	<0.0001
WT:LB + Cu vs. copSH225A ΔcusRS:LB	****	<0.0001
WT:LB + Cu vs. copSH225A ΔcusRS:LB + Cu	****	<0.0001
ΔcusRS:LB vs. ΔcusRS:LB + Cu	****	<0.0001
ΔcusRS:LB vs. ΔcopS ΔcusRS:LB	****	<0.0001
ΔcusRS:LB vs. ΔcopS ΔcusRS:LB + Cu	****	<0.0001
ΔcusRS:LB vs. copSH225A ΔcusRS:LB	ns	>0.9999
ΔcusRS:LB vs. copSH225A ΔcusRS:LB + Cu	ns	0.713
ΔcusRS:LB + Cu vs. ΔcopS ΔcusRS:LB	****	<0.0001
ΔcusRS:LB + Cu vs. ΔcopS ΔcusRS:LB + Cu	****	<0.0001
ΔcusRS:LB + Cu vs. copSH225A ΔcusRS:LB	****	<0.0001
ΔcusRS:LB + Cu vs. copSH225A ΔcusRS:LB + Cu	****	<0.0001
ΔcopS ΔcusRS:LB vs. ΔcopS ΔcusRS:LB + Cu	**	0.0044
ΔcopS ΔcusRS:LB vs. copSH225A ΔcusRS:LB	****	<0.0001
ΔcopS ΔcusRS:LB vs. copSH225A ΔcusRS:LB + Cu	****	<0.0001
ΔcopS ΔcusRS:LB + Cu vs. copSH225A ΔcusRS:LB	****	<0.0001
ΔcopS ΔcusRS:LB + Cu vs. copSH225A ΔcusRS:LB + Cu	****	<0.0001
copSH225A ΔcusRS:LB vs. copSH225A ΔcusRS:LB + Cu	ns	0.6735
PcusR-Z
Tukey's multiple comparisons test	Summary	Adjusted P Value
WT:LB vs. WT:LB + Cu	****	<0.0001
WT:LB vs. ΔcusRS:LB	ns	>0.9999
WT:LB vs. ΔcusRS:LB + Cu	***	0.0006
WT:LB vs. ΔcopS ΔcusRS:LB	****	<0.0001
WT:LB vs. ΔcopS ΔcusRS:LB + Cu	****	<0.0001
WT:LB vs. copSH225A ΔcusRS:LB	ns	>0.9999
WT:LB vs. copSH225A ΔcusRS:LB + Cu	ns	0.9876
WT:LB + Cu vs. ΔcusRS:LB	****	<0.0001
WT:LB + Cu vs. ΔcusRS:LB + Cu	****	<0.0001
WT:LB + Cu vs. ΔcopS ΔcusRS:LB	****	<0.0001
WT:LB + Cu vs. ΔcopS ΔcusRS:LB + Cu	****	<0.0001
WT:LB + Cu vs. copSH225A ΔcusRS:LB	****	<0.0001
WT:LB + Cu vs. copSH225A ΔcusRS:LB + Cu	****	<0.0001
ΔcusRS:LB vs. ΔcusRS:LB + Cu	***	0.0008
ΔcusRS:LB vs. ΔcopS ΔcusRS:LB	****	<0.0001
ΔcusRS:LB vs. ΔcopS ΔcusRS:LB + Cu	****	<0.0001
ΔcusRS:LB vs. copSH225A ΔcusRS:LB	ns	>0.9999
ΔcusRS:LB vs. copSH225A ΔcusRS:LB + Cu	ns	0.9968
ΔcusRS:LB + Cu vs. ΔcopS ΔcusRS:LB	****	<0.0001
ΔcusRS:LB + Cu vs. ΔcopS ΔcusRS:LB + Cu	****	<0.0001
ΔcusRS:LB + Cu vs. copSH225A ΔcusRS:LB	***	0.0005
ΔcusRS:LB + Cu vs. copSH225A ΔcusRS:LB + Cu	**	0.0028
ΔcopS ΔcusRS:LB vs. ΔcopS ΔcusRS:LB + Cu	*	0.0412
ΔcopS ΔcusRS:LB vs. copSH225A ΔcusRS:LB	****	<0.0001
ΔcopS ΔcusRS:LB vs. copSH225A ΔcusRS:LB + Cu	****	<0.0001
ΔcopS ΔcusRS:LB + Cu vs. copSH225A ΔcusRS:LB	****	<0.0001
ΔcopS ΔcusRS:LB + Cu vs. copSH225A ΔcusRS:LB + Cu	****	<0.0001
copSH225A ΔcusRS:LB vs. copSH225A ΔcusRS:LB + Cu	ns	0.9803

[truncated: 9 more sheets: 5B, 5C, 5D, 5E, 5F, 5G, 5H, S1, S5]
